# Supplementary material for: A comprehensive framework for automated segmentation of perivascular spaces in brain MRI with the nnU-Net
Source: Neuroradiology. 2026 Apr 17;68(6):1465–83. doi: 10.1007/s00234-026-03993-y (PMC13323141; doi:10.1007/s00234-026-03993-y)
Supplement: Supplementary file 2 — (XLSX 24.8 KB) [file 234_2026_3993_MOESM2_ESM.xlsx]

## Sheet: T2w
	Supplementary Table 2. Demographic information and descriptive statistics of subjects used to train the T2w model (Section 2.7).
	Dataset	n	Female, n (%)	Age	Controls, n (%)	PVS Voxels	PVS Volume (mm3)	PVS Clusters	WM PVS Voxels	WM PVS Volume (mm3)	WM PVS Clusters	BG PVS Voxels	BG PVS Volume (mm3)	BG PVS Clusters
	C	5	2 (40%)	68±1.2	5 (100%)	6396 (4933)	6396 (4933)	549 (250)	5688 (5300)	5688 (5300)	486 (274)	698 (132)	698 (132)	44 (25)
	HCP1200	5	1 (20%)	28.8±3.8	5 (100%)	26472 (3042)	9079.9 (1043.4)	1080 (35)	23194 (2114)	7955.5 (725.1)	1008 (74)	1781 (595)	610.9 (204.1)	67 (26)
	NIFD	5	1 (20%)	64.6±9.9	0 (0%)	9038 (2235)	9038 (2235)	455 (56)	8015 (1111)	8015 (1111)	389 (47)	1080 (777)	1080 (777)	51 (24)
	Total	15	4 (26.7%)	53.8 ±19.2	20 (66.7%)	10951 (15520)	9038 (2929.7)	549 (593.5)	9783 (14634)	7958 (2537.2)	486 (565)	1080 (1048)	701 (473.1)	59 (24.5)
	Supplementary Table 3. T2w imaging parameters for images used in the T2w model (Section 2.7). Images from datasets C and NIFD were used for the T2w+FLAIR model.
	Dataset	Manufacturer	Model	Field Strength (Tesla)	TE (ms)	TR (ms)	TI (ms)	FA (deg)
	C	Siemens	TrioTim	3	390	3390	nan	120
	HCP1200	Siemens	Magnetom	3	565	3200	nan	variable
	NIFD	Siemens	TrioTim	3	403	3200	nan	120
	Supplementary Table 4. FLAIR paramters for NIFD images
	Dataset	Manufacturer	Model	Field Strength (Tesla)	TE (ms)	TR (ms)	TI (ms)	FA (deg)
	NIFD	Siemens	TrioTim	3	388	6000	2100	120
	C	Siemens	TrioTim	3	380	6000	2100	120
	Supplementary Table 5. Descriptive statistics of subjects used to train the T2w+FLAIR model (Section 2.7).						MEDIAN+IQR
	Dataset	n	PVS Voxels	PVS Volume (mm3)	PVS Clusters	WM PVS Voxels	WM PVS Volume (mm3)	WM PVS Clusters	BG PVS Voxels	BG PVS Volume (mm3)	BG PVS Clusters	WMH Voxels	WMH Volume (mm3)	WMH Clusters
	C	5	6388 (4949)	6388 (4949)	549 (249)	5680 (5316)	5680 (5316)	486 (273)	698 (132)	698 (132)	44 (25)	485 (596)	485 (596)	26 (15)
	NIFD	5	8986 (2214)	8986 (2214)	456 (54)	7955 (1093)	7955 (1093)	390 (45)	1078 (764)	1078 (764)	51 (24)	3560 (2771)	3560 (2771)	57 (33)
	Total	10	8821 (4193.5)	8821 (4193.5)	467.5 (137.5)	7931.5 (3697.3)	7931.5 (3697.3)	409 (121.5)	704.5 (426.3)	704.5 (426.3)	47.5 (26.3)	904 (2550.5)	904 (2550.5)	31 (23.5)
	Slice thickness=1.0

## Sheet: MBPVS
Supplementary Table 6. Demographic information and descriptive statistics of subjects used to train the model targeting midbrain PVS (Section 2.5).
	Dataset	n	Female, n (%)	Age	PVS Voxels	PVS Volume (mm3)	PVS Clusters
	A	10	5 (50%)	28.3±11.5	77.5 (35.3)	32.7 (14.9)	4 (1)
	B	10	3 (30%)	55.5±10.4	67.5 (61.3)	44.3 (40.2)	5.5 (3)
	C	10	5 (50%)	64.4±7.5	50.5 (26)	50.5 (26)	3.5 (1)
	ADNI3	10	5 (50%)	72.2±7.4	46.5 (28.8)	46.5 (28.8)	3 (2.8)
	AIBL	10	5 (50%)	69.6±2.6	49 (21.5)	49 (21.5)	3 (1.8)
	OASIS-3	10	5 (50%)	68.1±10.7	40.5 (42.8)	41 (39.5)	3 (2.8)
	Total	60	28 (46.8%)	59.7±17.3	53.5 (42.3)	44.5 (32.6)	4 (2)
Supplementary Table 7. T1w imaging parameters for images used in the MB-PVS model (Section 2.5).
	Dataset	Manufacturer	Model	Field Strength (Tesla)	TE (ms)	TR (ms)	TI (ms)	FA (deg)	Slice Thickness (mm)	n
	ADNI-3	Philips	Achieva dStream	3	2.94	6.528	nan	9	1	3
		Philips	Ingenia	3	2.944	6.538	nan	9	1	1
		Siemens	Prisma_fit	3	2.98	2300	900	9	1	3
		Siemens	Verio	3	2.98	2300	900	9	1	3
	AIBL	Siemens	TrioTim	3	2.13	1900	900	9	1	8
		Siemens	TrioTim	3	2.98	2300	900	9	1.2	2
	OASIS-3	Siemens	Biograph_mMR	3	2.95	2300	900	9	1.2	3
		Siemens	MAGNETOM_Vida	3	2.95	2300	900	9	1.2	1
		Siemens	TrioTim	3	3.16	2400	1000	8	1	6

## Sheet: HPPVS
Supplementary Table 8. Demographic information and descriptive statistics of subjects used to train the model targeting hippocampal PVS (Section 2.5).
	Dataset	n	Female, n (%)	Age	PVS Voxels	PVS Volume (mm3)	PVS Clusters
	B	10	3 (30%)	55.3±10.2	31 (29.8)	20.3 (19.5)	4 (2.5)
	C	10	2 (20%)	69.4±9.9	24.5 (17.5)	24.5 (17.5)	3 (3)
	ADNI3	10	5 (50%)	72.2±7.4	35.5 (31.3)	35.5 (31.3)	3 (0.8)
	AIBL	10	5 (50%)	71.2±3.6	56.5 (53.3)	62.1 (65.5)	4 (2.8)
	OASIS-3	10	5 (50%)	73.1±6.4	50 (44.5)	56.5 (45.4)	5 (1.8)
	Total	50	20 (40%)	68.2±10.1	37.5 (39.5)	34.4 (42.7)	4 (3)
Supplementary Table 9. T1w imaging parameters for images used in the HP-PVS model (Section 2.5).
	Dataset	Manufacturer	Model	Field Strength (Tesla)	TE (ms)	TR (ms)	TI (ms)	FA (deg)	Slice Thickness (mm)	n
	ADNI-3	Philips	Achieva dStream	3	2.942	6.516	nan	9	1	2
		Philips	Ingenia	3	2.944	6.536	nan	9	1	1
		Siemens	Prisma_fit	3	2.98	2300	900	9	1	4
		Siemens	Verio	3	2.98	2300	900	9	1	3
	AIBL	Siemens	TrioTim	3	2.98	2300	900	9	1.2	4
		Siemens	TrioTim	3	2.13	1900	900	9	1	5
		Siemens	Verio	3	2.98	2300	900	9	1.2	1
	OASIS-3	Siemens	TrioTim	3	3.16	2400	1000	8	1	9
		Siemens	MAGNETOM_Vida	3	2.95	2300	900	9	1	1

## Sheet: Concordance results
Supplementary Table 10. Correlation and concordance results for the T1w models for WM and BG-PVS (Section 2.4). ρ=Spearman’s rho; CCC=Lin’s concordance correlation coefficient; GT=Ground trurth segmentations.
		Total PVS voxels				WM-PVS voxels				BG-PVS voxels				Total PVS clusters				WM-PVS clusters				BG-PVS clusters				WMH Voxels				WMH clusters
	Model	ρ	p-value	CCC	95%CI	ρ	p-value	CCC	95%CI	ρ	p-value	CCC	95%CI	ρ	p-value	CCC	95%CI	ρ	p-value	CCC	95%CI	ρ	p-value	CCC	95%CI	ρ	p-value	CCC	95%CI	ρ	p-value	CCC	95%CI
	1.00×1.00×1.00 mm	0.39	0.036	0.19	0.04–0.33	0.46	0.011	0.26	0.09–0.42	-0.35	0.058	-0.04	-0.1–0.02	0.33	0.0748	0.29	0.01–0.53	0.38	0.04	0.37	0.08–0.6	0.11	0.57	0.07	-0.14–0.28
	0.87×0.87×0.87 mm	0.29	0.126	0.11	-0.02–0.23	0.29	0.115	0.15	0.02–0.27	0.46	0.011	0.24	0.09–0.39	0.66	<0.001	0.63	0.36–0.8	0.67	<0.001	0.66	0.4–0.82	0.6	<0.001	0.6	0.33–0.78
	0.80×0.80×0.80 mm	0.84	<0.001	0.21	0.11–0.3	0.85	<0.001	0.27	0.16–0.38	0.51	0.004	0.09	0.04–0.15	0.73	<0.001	0.72	0.51–0.85	0.76	<0.001	0.75	0.55–0.87	0.62	<0.001	0.42	0.17–0.62
	0.75×0.75×0.75 mm	0.86	<0.001	0.51	0.31–0.67	0.88	<0.001	0.59	0.38–0.74	0.64	<0.001	0.21	0.07–0.35	0.89	<0.001	0.81	0.66–0.9	0.89	<0.001	0.81	0.66–0.89	0.66	<0.001	0.59	0.31–0.78
	Agnostic	0.94	<0.001	0.79	0.65–0.87	0.94	<0.001	0.84	0.72–0.91	0.72	<0.001	0.49	0.3–0.64	0.87	<0.001	0.86	0.75–0.93	0.89	<0.001	0.87	0.76–0.94	0.74	<0.001	0.66	0.42–0.81
	NLMF	0.92	<0.001	0.8	0.67–0.88	0.91	<0.001	0.84	0.72–0.91	0.7	<0.001	0.52	0.32–0.68	0.86	<0.001	0.82	0.67–0.91	0.86	<0.001	0.83	0.68–0.91	0.73	<0.001	0.61	0.37–0.78
	AHE	0.91	<0.001	0.79	0.65–0.87	0.92	<0.001	0.84	0.72–0.91	0.62	<0.001	0.45	0.25–0.62	0.93	<0.001	0.84	0.71–0.91	0.91	<0.001	0.84	0.71–0.91	0.68	<0.001	0.62	0.36–0.79
	NLMF+AHE	0.93	<0.001	0.8	0.68–0.88	0.92	<0.001	0.85	0.74–0.92	0.66	<0.001	0.47	0.27–0.64	0.88	<0.001	0.8	0.65–0.89	0.88	<0.001	0.81	0.65–0.9	0.66	<0.001	0.59	0.33–0.77
	SegsV2	0.97	<0.001	0.98	0.96–0.99	0.98	<0.001	0.98	0.97–0.99	0.78	<0.001	0.73	0.55–0.84	0.97	<0.001	0.9	0.82–0.95	0.96	<0.001	0.91	0.83–0.95	0.78	<0.001	0.72	0.52–0.84
	T1w+FLAIR	0.87	0.003	0.85	0.68–0.94	0.85	0.004	0.88	0.74–0.95	0.44	0.2	0.33	0.02–0.58	0.68	0.04	0.93	0.77–0.98	0.8	0.005	0.94	0.8–0.98	0.58	0.08	0.55	-0.03–0.85	0.93	<0.001	0.88	0.67–0.96	0.87	0.003	0.81	0.47–0.94
	T2w	0.98	<0.001	0.99	0.98–1	0.98	<0.001	1	0.99–1	0.91	<0.001	0.86	0.68–0.94	0.97	<0.001	0.94	0.87–0.97	0.99	<0.001	0.95	0.88–0.98	0.77	<0.001	0.78	0.51–0.91
	T2w+FLAIR	0.96	<0.001	0.94	0.8–0.98	0.96	<0.001	0.96	0.88–0.99	0.7	0.03	0.68	0.35–0.86	0.95	<0.001	0.74	0.44–0.89	0.97	<0.001	0.78	0.53–0.91	0.5	0.14	0.37	-0.09–0.7	0.94	<0.001	0.76	0.48–0.9	0.94	<0.001	0.69	0.26–0.89

## Sheet: Cluster-level metrics
Supplementary Table 11. Cluster-level Dice-Similarity coefficients (%) for all perivascular space (PVS) segmentation models across imaging modalities and anatomical regions. Dice scores are reported as mean ± standard deviation and were computer at cluster-level detection thresholds of 1-5 voxels. Results are presented separately for white matter (WM-PVS), basal ganglia (BG-PVS), white matter hyp…
	T1w		T1w+FLAIR			T2w		T2w+FLAIR			T1w	T1w
Threshold	WM-PVS	BG-PVS	WM-PVS	BG-PVS	WMH	WM-PVS	BG-PVS	WM-PVS	BG-PVS	WMH	MB PVS	HP PVS
1	78.3+1.2	69.8+1.1	76.4+3.2	66.9+5.0	73.4+4.8	85.6+0.9	75.3+2.9	83.2+1.6	70.2+3.8	58.5+8.0	66.4+5.1	75.3+3.3
2	78.5+1.4	71.5+1.8	76.2+2.9	67.3+7.8	75.9+3.2	86.8+1.0	76.9+3.2	84.3+1.4	71.9+3.8	64.0+8.9	68.3+5.9	75.9+4.0
3	79.1+1.5	71.2+4.0	75.9+3.4	68.7+7.5	77.8+4.1	86.8+1.0	76.0+3.5	84.3+1.7	71.5+4.2	62.8+11.3	68.2+4.6	76.0+4.3
4	78.3+1.8	69.7+4.2	74.8+3.6	67.2+5.5	77.3+2.5	87.2+1.3	75.8+4.6	85.0+1.8	72.5+4.0	62.7+9.3	64.9+7.0	71.1+4.9
5	77.9+1.6	69.4+3.2	73.3+3.8	65.6+5.8	77.3+5.3	87.3+1.5	76.1+3.5	85.3+1.8	71.6+4.1	65.5+8.0	64.6+6.5	68.9+4.9
Supplementary Table 12. Cluster-level sensitivity metrics (%) for all perivascular space (PVS) segmentation models across imaging modalities and anatomical regions. Sensitivity metrics are reported as mean ± standard deviation and were computer at cluster-level detection thresholds of 1-5 voxels. Results are presented separately for white matter (WM-PVS), basal ganglia (BG-PVS), white matter hype…
	T1w		T1w+FLAIR			T2w		T2w+FLAIR			T1w	T1w
Threshold	WM-PVS	BG-PVS	WM-PVS	BG-PVS	WMH	WM-PVS	BG-PVS	WM-PVS	BG-PVS	WMH	MB PVS	HP PVS
1	81.4+1.4	69.0+2.7	75.1+6.8	61.5+8.5	68.6+6.3	86.5+2.2	75.7+4.2	84.4+1.8	70.6+7.8	55.5+14.6	65.0+5.3	75.0+5.8
2	82.0+1.1	71.5+3.1	74.6+6.4	62.1+10.1	73.1+5.3	88.9+1.8	78.2+3.9	86.8+1.5	73.5+9.0	64.4+16.0	67.9+5.7	75.4+6.5
3	83.4+1.1	71.5+5.2	74.4+7.4	64.7+10.3	78.0+4.7	89.3+1.4	76.6+4.2	86.9+1.4	72.4+8.1	65.4+20.5	68.2+5.9	76.3+5.1
4	82.4+1.5	70.1+5.4	72.9+7.9	63.7+9.1	77.2+3.9	90.4+1.1	76.9+5.5	88.5+1.8	73.8+5.3	64.9+18.1	64.3+9.0	70.1+4.5
5	82.0+2.1	70.1+3.6	71.1+8.9	61.8+11.0	76.7+4.8	90.9+1.3	77.2+3.7	88.9+1.6	73.1+4.2	68.5+14.6	63.0+7.9	66.7+6.9
Supplementary Table 13. Cluster-level positive predictive value (PPV) metrics (%) for all perivascular space (PVS) segmentation models across imaging modalities and anatomical regions. PPV scores are reported as mean ± standard deviation and were computer at cluster-level detection thresholds of 1-5 voxels. Results are presented separately for white matter (WM-PVS), basal ganglia (BG-PVS), white …
	T1w		T1w+FLAIR			T2w		T2w+FLAIR			T1w	T1w
Threshold	WM-PVS	BG-PVS	WM-PVS	BG-PVS	WMH	WM-PVS	BG-PVS	WM-PVS	BG-PVS	WMH	MB PVS	HP PVS
1	76.1+2.9	72.1+1.7	79.1+4.3	76.0+3.6	81.6+2.4	85.1+2.1	78.2+7.3	82.6+2.2	74.3+8.8	71.4+12.3	75.1+5.8	84.6+2.6
2	76.0+3.0	72.8+2.5	79.2+4.5	75.3+6.9	81.7+2.6	85.2+2.3	78.4+7.3	82.5+2.3	75.2+9.6	73.4+13.1	76.0+5.5	84.9+2.5
3	75.8+3.2	72.3+3.7	78.9+4.0	74.9+6.9	82.3+3.5	84.9+2.4	78.2+7.3	82.4+2.5	75.5+9.1	71.6+14.2	76.1+6.0	84.8+2.5
4	75.3+3.4	70.9+4.0	78.5+4.6	73.5+5.7	80.7+4.2	84.7+2.5	77.4+7.6	82.4+2.5	75.2+8.8	70.6+14.0	74.5+7.0	84.3+3.0
5	75.1+3.3	70.3+3.6	77.8+4.9	72.3+5.1	80.5+5.5	84.4+2.6	77.5+7.4	82.5+2.6	74.1+9.7	71.8+15.6	74.9+6.5	85.0+3.5
